# Supplementary material for: Inflammation-related microRNA expression level in the bovine milk is affected by mastitis
Source: PLoS One. 2017 May 17;12(5):e0177182. doi: 10.1371/journal.pone.0177182 (PMC5435311; doi:10.1371/journal.pone.0177182)
Supplement: S1 Table — (XLSX) [file pone.0177182.s001.xlsx]

## Sheet: S1 Table 
S1 table. The detailed sample information of normal and mastitis cows.
Normal
Date	Sample No.	Mammary quarter	Geographical location
20111122	1	left cranial	A
20111122	2	left caudal	A
20111122	3	right cranial	A
20111122	4	right caudal	A
20111122	5	right cranial	A
20111122	6	right caudal	A
20111122	7	left cranial	A
20111122	8	left caudal	A
20111122	9	right cranial	A
20111122	10	right caudal	A
20111122	11	left cranial	A
20111122	12	left caudal	A
20111122	13	right cranial	A
20111122	14	right caudal	A
20111122	15	left cranial	A
20111122	16	left caudal	A
20111122	17	right cranial	A
20111122	18	right caudal	A
20111122	19	left cranial	A
20111122	20	left caudal	A
20111122	21	right cranial	A
20111122	22	right caudal	A
Mastitis
Date	Sample No.	Mammary quarter	Geographical location	Bacteria	CMT
20111226	23	left cranial	A	ND	−
20111226	24	left caudal	A	Streptococcus	2+
20111226	25	right caudal	A	Coagulase-negative staphylococci	1+
20120111	26	left cranial	A	ND	−
20120111	27	left caudal	A	Streptococcus	2+
20120111	28	right cranial	A	Arcanobacterium pyogenes	1+
20120111	29	right caudal	A	Streptococcus	1+
20120104	30	right cranial	A	ND	−
20120104	31	right caudal	A	Escherichia coli	2+
ND: Did not detect bacteria
Geographical location:
A: Miyazaki Prefecture, the south eastern coast of Kyushu in Japan
