# Supplementary material for: Inflammation-related microRNA expression level in the bovine milk is affected by mastitis
Source: PLoS One. 2017 May 17;12(5):e0177182. doi: 10.1371/journal.pone.0177182 (PMC5435311; doi:10.1371/journal.pone.0177182)
Supplement: S2 Table — (XLSX) [file pone.0177182.s002.xlsx]

## Sheet: S2 Table
S2 Table:The detailed sample information of normal, CMT− and CMT+ quarters.
Normal
Date	Sample No.	Mammary quarter	Geographical location
20111122	1	left cranial	A
20111122	2	left caudal	A
20111122	3	right cranial	A
20111122	4	right caudal	A
20111122	5	right cranial	A
20111122	6	right caudal	A
20111122	7	left cranial	A
20111122	8	left caudal	A
20111122	9	right cranial	A
20111122	10	right caudal	A
20111122	11	left cranial	A
20111122	12	left caudal	A
20111122	13	right cranial	A
20111122	14	right caudal	A
20111122	15	left cranial	A
20111122	16	left caudal	A
20111122	17	right cranial	A
20111122	18	right caudal	A
20111122	19	left cranial	A
20111122	20	left caudal	A
20111122	21	right cranial	A
20111122	22	right caudal	A
20111122	32	left cranial	A
20111122	33	left caudal	A
20140612	34	left cranial	B
20140612	35	left caudal	B
20140612	36	right cranial	B
20140612	37	right caudal	B
20140612	38	left cranial	B
20140612	39	left caudal	B
20140612	40	right cranial	B
20140612	41	right caudal	B
20140612	42	mixed	B
20140612	43	mixed	B
20140612	44	mixed	B
20140612	45	mixed	B
20140612	46	mixed	B
20150103	47	mixed	C
20150103	48	mixed	C
20150103	49	mixed	C
20150103	50	mixed	C
20150103	51	mixed	C
CMT−
Date	Sample No.	Mammary quarter	Geographical location
20140626	52	left cranial	B
20140626	53	left caudal	B
20140626	54	left cranial	B
20140626	55	left caudal	B
20140626	56	right cranial	B
20140612	57	left caudal	B
20140612	58	right caudal	B
20150103	59	left caudal	C
20150103	60	left caudal	C
20150103	61	right caudal	C
20150103	62	left cranial	C
20150103	63	right cranial	C
20141117	64	left cranial	B
20141117	65	left cranial	B
20141117	66	right cranial	B
20141117	67	left cranial	B
20141117	68	left caudal	B
20141117	69	right cranial	B
CMT+
Date	Sample No.	Mammary quarter	Geographical location	Bacteria	CMT
20140626	70	right cranial	B	ND	3+
20140626	71	right caudal	B	ND	4+
20140626	72	right caudal	B	ND (Cefazolin treated)	3+
20140626	73	left cranial	B	Staphylococcus aureus	3+
20140626	74	right cranial	B	Staphylococcus aureus	3+
20150103	75	right caudal	C	NA	4+
20150103	76	right caudal	C	NA	3+
20150103	77	left caudal	C	Staphylococcus epidermidis/α-Streptococcus	2+
20150103	78	left caudal	C	Klebsiella pneumoniae	2+
20150103	79	left cranial	C	NA	4+
20141117	80	left caudal	B	Escherichia coli	3+
20141117	81	left caudal	B	ND	1+
20141117	82	right caudal	B	Streptococcus	3+
20141117	83	left caudal	B	Streptococcus	1+
20141117	84	left caudal	B	Coagulase-negative staphylococci	3+
20141117	85	right caudal	B	ND	2+
20141117	86	right caudal	B	ND	2+
NA: Did not perform bacteriological examination
ND: Did not detect bacteria
Geographical location:
A: Miyazaki Prefecture, the south eastern coast of Kyushu in Japan
B: Kagoshima Prefecture, the south western tip of Kyushu in Japan
C: Hiroshima Prefecture, the south western of Honshu in Japan
