# Supplementary material for: Inflammation-related microRNA expression level in the bovine milk is affected by mastitis
Source: PLoS One. 2017 May 17;12(5):e0177182. doi: 10.1371/journal.pone.0177182 (PMC5435311; doi:10.1371/journal.pone.0177182)
Supplement: S3 Table — (A) CT values of miR-26b, miR-29b, miR-92a, miR-122, miR-125b, miR-222, miR-204, miR-205 and miR-383 in normal and mastitis cows. (B) CT values of miR-21-5p and miR-92a in normal and mastitis cows. (XLSX) [file pone.0177182.s003.xlsx]

## Sheet: (A) CT values of miRNAs
S3 Table (A) Supporting Information. CT values of miRNA in normal and mastitis cows.
Sample No.	miR-26b	miR-29b	miR-92a	miR-122	miR-125b	miR-222	miR-204	miR-205	miR-383
1	25.6049	30.8522	25.24	30.2359	27.6467	33.0161	35.6116	33.6859	36.0665
2	26.3907	31.5669	25.9729	31.0236	27.9402	33.462	36.1382	34.346	35.656
3	26.178	31.6091	25.447	30.2599	28.0506	32.4901	35.2577	34.7295	36.4691
4	26.2838	32.6333	25.9246	30.2099	28.4995	33.4228	36.0489	34.3762	35.7913
5	25.2672	30.0185	25.6354	35.8923	27.075	28.0884	35.3201	34.6564	36.2313
6	25.3689	29.327	25.6842	40	27.2993	27.4164	35.0035	34.1548	35.8075
7	25.3933	29.3122	25.6315	40	27.2863	32.64	35.7919	34.3445	35.122
8	25.3871	29.8674	25.4263	40	27.1717	30.1104	35.1777	34.5169	34.2936
9	24.5821	29.5958	24.9916	40	27.0121	33.5243	38.2913	33.9646	34.2007
10	25.1257	29.6895	24.8149	40	26.7624	30.2545	35.5466	34.1738	35.2373
11	24.8664	29.4755	25.3008	35.2435	27.3423	34.1702	36.9912	34.8903	35.4424
12	24.9894	29.7623	25.3761	40	27.7835	35.4196	36.7075	35.4237	36.7756
13	25.2584	30.4098	25.4337	36.6429	27.5751	35.5397	38.6269	34.9995	36.8642
14	25.7445	30.1751	25.8324	40	27.9275	34.9603	36.6568	34.5503	35.7735
15	25.1742	29.3349	25.2046	40	27.592	31.6574	36.1928	33.3969	36.1523
16	25.0851	29.5831	25.3121	35.7501	27.6031	31.6579	35.2949	32.2965	36.0962
17	25.0123	29.1781	25.1278	34.4502	27.4585	32.0406	38.8714	32.2688	37.0285
18	25.6626	30.1546	25.5636	38.6697	28.1484	32.9779	36.1422	33.8081	35.6632
19	25.1794	29.8536	25.0647	40	27.3358	33.3468	35.5603	34.298	35.7294
20	25.6318	30.455	25.5666	34.6621	27.7589	29.5824	36.7783	34.2985	36.4972
21	25.021	29.5688	25.4664	40	27.1138	29.2792	35.8487	34.7405	35.889
22	25.2368	31.3565	25.0799	34.4877	27.5179	31.734	35.5125	33.8697	34.1822
23	27.682	33.7707	25.5776	30.1227	26.4472	30.948	36.6163	34.1319	33.98
24	25.8663	32.0356	25.7837	30.3224	25.8939	27.7345	34.7505	32.2467	30.8156
25	25.3488	32.4275	25.6591	29.7046	25.7424	27.9839	34.891	32.9538	32.8021
26	27.6856	31.6247	25.208	29.162	26.1776	32.2224	36.578	34.3565	33.5823
27	27.5827	31.5236	25.9413	29.03	25.9948	27.9714	34.9008	34.374	34.008
28	26.4316	31.2904	25.9429	28.9508	26.2033	27.7514	36.6987	33.4314	32.1119
29	29.116	32.344	26.6043	29.5614	26.2459	28.0061	37.6215	34.5849	33.6306
30	26.1403	29.5185	25.1566	29.9189	27.3065	32.278	35.8085	32.7575	35.7845
31	24.0381	29.7835	25.0587	28.4832	26.8527	24.2773	36.1328	31.1892	30.9963

## Sheet: (B) CT values of miRNAs
S3 Table (B): Supporting Information. CT values of miR-21-5p and miR-92a in normal and mastitis cows.
Sample No.	miR-21-5p	miR-92a
1	23.5073	25.7997
2	23.6966	25.7523
3	23.9812	25.701
4	24.3735	25.5348
5	23.2113	26.299
6	23.0673	26.3769
7	23.1499	25.8474
8	22.8583	25.7534
9	22.7067	25.276
10	22.5803	25.6575
11	24.6104	26.4806
12	24.1427	26.1414
13	24.1334	26.3607
14	23.7162	25.9081
15	23.0505	25.7688
16	23.0867	25.4417
17	23.0302	25.4618
18	23.6191	25.9763
19	23.2959	25.9937
20	22.8565	26.1713
21	22.837	25.6143
22	22.9994	26.1403
23	26.5337	29.5449
24	24.2048	30.3266
25	23.9765	26.9688
26	26.0284	27.1019
27	25.406	28.6406
28	24.0924	28.4775
29	26.939	28.6816
