# Supplementary material for: Inflammation-related microRNA expression level in the bovine milk is affected by mastitis
Source: PLoS One. 2017 May 17;12(5):e0177182. doi: 10.1371/journal.pone.0177182 (PMC5435311; doi:10.1371/journal.pone.0177182)
Supplement: S4 Table — (XLSX) [file pone.0177182.s004.xlsx]

## Sheet: S4 Table
S4 Table. CT values of miRNA in normal, CMT− and CMT+ quarters.
Sample No.	miR-21-5p	miR-92a	miR-122	miR-146a	miR-155	miR-222	miR-383
1	23.5073	25.7997	29.5335	32.9822	32.7591	30.8293	35.2
2	23.6966	25.7523	30.3101	34.4971	32.9586	30.9483	34.465
3	23.9812	25.701	30.825	36.446	32.5478	30.6821	35.21
4	24.3735	25.5348	31.09	33.1123	33.3434	30.8739	34.635
5	23.2113	26.299	37.8777	32.8432	31.9638	28.8996	34.09
6	23.0673	26.3769	36.8372	31.5869	32.0653	28.6535	34.39
7	23.1499	25.8474	34.0943	32.9981	32.6889	30.8183	34.465
8	22.8583	25.7534	40	31.2479	31.9929	30.0296	35.28
9	22.7067	25.276	40	31.9577	32.1805	30.5787	34.565
10	22.5803	25.6575	40	32.5465	32.389	30.5897	34.555
11	24.6104	26.4806	40	33.4451	33.0866	30.8052	35.18
12	24.1427	26.1414	40	35.3168	32.8427	30.9247	34.585
13	24.1334	26.3607	40	33.9732	33.4598	30.8541	34.75
14	23.7162	25.9081	38.04	33.1873	33.4303	31.1358	34.955
15	23.0505	25.7688	36.7178	32.1789	31.5293	30.5631	34.095
16	23.0867	25.4417	37.8386	32.3991	32.307	30.726	33.545
17	23.0302	25.4618	40	32.0611	31.8095	30.5682	35.305
18	23.6191	25.9763	37.645	34.7786	32.5396	30.8939	35.76
19	23.2959	25.9937	37.4572	33.2082	32.9789	30.7175	34.4
20	22.8565	26.1713	37.3146	30.9859	32.1157	29.7008	33.085
21	22.837	25.6143	37.76	31.4619	32.3144	29.7364	35.175
22	22.9994	26.1403	37.985	32.7124	33.0727	30.6662	35.5
32	22.485	25.6363	37.2839	30.1331	30.6095	27.1624	35.34
33	23.11	26.1296	38.7382	31.871	31.5014	28.5467	34.49
34	28.198	29.424	40	40	30.1825	30.7083	34.865
35	24.1141	26.4038	40	36.2252	34.7514	30.8228	35.075
36	24.1582	26.6094	40	35.549	34.5523	31.2466	34.955
37	24.4107	26.7636	40	40	35.7989	31.8903	35.015
38	24.5455	25.974	40	40	31.3224	30.8802	35.855
39	22.6162	28.4742	40	40	35.2409	33.8374	34.75
40	21.4814	27.4045	40	38.5088	34.4087	30.5268	35.395
41	23.5306	28.8801	40	40	35.1872	32.254	34.77
42	18.8041	25.3134	32.4625	32.0717	30.8422	29.1918	35.7
43	23.7778	28.5836	35.4631	40	33.8352	31.7825	33.845
44	19.9091	25.3244	30.0978	33.5568	31.2431	33.8186	33.975
45	19.7982	26.281	36.2601	34.1624	31.2857	28.7934	33.18
46	19.9982	25.8272	40	32.9208	32.3848	31.6734	33.855
47	20.8749	26.1382	33.7513	33.8279	32.6235	35.9024	32.8085
48	19.4773	25.6666	36.7698	34.2635	33.279	34.2864	33.1229
49	19.4957	25.5435	40	34.3067	32.9644	34.644	33.1032
50	19.8352	25.9159	36.609	33.5369	32.6456	33.1005	33.7163
51	20.503	26.1446	39.3198	33.7607	33.2598	34.6005	33.0044
52	22.7933	25.2344	33.181	31.6059	31.085	30.3421	33.33
53	24.0485	25.3388	28.9417	32.3601	31.5786	30.7008	33.995
54	22.8881	25.8479	38.4703	32.1329	33.0525	30.62	34.385
55	23.2119	25.5941	31.4786	31.883	32.3338	30.516	34.95
56	23.165	25.4045	36.836	32.5579	32.9998	30.6155	34.915
57	22.7906	25.6256	40	33.3118	31.9266	29.1521	34.19
58	23.5132	25.7588	40	36.162	33.4412	29.7581	34.57
59	19.837	25.2219	35.861	32.3085	31.2335	32.4463	32.2764
60	19.6534	25.7605	31.0743	33.5017	31.9546	30.1156	32.1114
61	20.2223	25.9766	34.7242	32.7167	32.1062	33.5368	32.7418
62	20.242	25.5153	33.9686	33.9019	32.6436	35.4196	33.4277
63	19.7159	25.8432	34.7526	32.171	31.9414	32.8702	32.8211
64	19.4095	25.6795	34.7586	32.5365	29.4141	31.4087	33.2712
65	20.5439	25.8552	33.1478	32.2371	31.1162	30.6092	32.6962
66	19.8804	25.8703	37.3892	33.3746	31.8309	32.2557	33.036
67	19.0804	27.2201	33.2608	29.6189	29.6058	27.2179	32.7234
68	19.9281	24.7783	34.2104	34.3197	31.6291	36.5915	35.5075
69	20.5243	26.03	37.4814	32.224	31.8817	31.8366	33.8148
70	20.2927	24.1401	32.3897	25.5359	27.6761	24.3668	29.725
71	18.4722	22.9515	29.9103	23.4646	25.7283	22.3271	28.88
72	21.7544	25.0011	32.1209	28	29.944	27.0396	32.865
73	19.8696	24.045	32.8243	26.6971	26.8587	24.0007	30.775
74	19.9829	24.023	33.6365	26.0283	26.3321	23.9199	31.49
75	17.8915	25.1147	31.9557	27.3898	28.8285	25.9224	28.7844
76	18.8952	26.0758	34.2518	28.8928	29.6835	27.099	29.9272
77	18.8681	26.0549	33.9512	29.2517	30.2007	28.6387	30.6119
78	19.6126	26.1999	32.6536	29.8935	30.1888	29.0956	30.8242
79	18.6302	25.7304	32.7928	29.4345	30.158	27.1512	29.8702
80	18.5795	26.5112	31.8709	26.7533	28.7372	26.7564	30.3501
81	20.1979	26.2597	32.7037	30.8365	31.1689	28.0234	31.8982
82	17.5676	27.0142	33.6705	27.9199	27.589	23.9277	30.5132
83	19.1819	26.7948	32.2585	30.0914	30.9705	28.5235	33.0579
84	18.1286	27.9109	33.2548	26.8171	28.3616	24.9596	31.261
85	19.174	26.8564	33.2474	29.8606	30.4625	28.9156	33.6893
86	21.538	25.6753	36.016	33.503	29.577	32.6802	33.6772
